# Supplementary material for: Effects of shading on the growth and leaf photosynthetic characteristics of three forages in an apple orchard on the Loess Plateau of eastern Gansu, China
Source: PeerJ. 2019 Aug 29;7:e7594. doi: 10.7717/peerj.7594 (PMC6717653; doi:10.7717/peerj.7594)
Supplement: Data S1 — The raw data shows leaf trait, photosynthesis, chlorophyll component and fluorescence related parameters of lucerne (Medicago sativa), white clover (Trifolium repens) and cocksfoot (Dactylis glomerata) which were sown under apple trees. [file peerj-07-7594-s001.zip › Raw data.xlsx]

## Sheet: Figure 1 raw data
Species	Treatment	repeat	LT(mm)		Species	Treatment	repeat	LDMC(mg g-1)	LMA(g m-2)		Species	Treatment	repeat	Biomass(kg m-2)
Cockfoot	Enhanced shading	1	0.2		Cockfoot	Enhanced shading	1	177.241	12.9308		Cockfoot	Enhanced shading	1	0.42536
Cockfoot	Enhanced shading	2	0.15		Cockfoot	Enhanced shading	2	142.57	8.91391		Cockfoot	Enhanced shading	2	0.41564
Cockfoot	Enhanced shading	3	0.16		Cockfoot	Enhanced shading	3	156.838	9.60801		Cockfoot	Enhanced shading	3	0.267
Cockfoot	Enhanced shading	4	0.15		Cockfoot	Enhanced shading	4	194.586	10.4843		Cockfoot	Shading	1	0.41592
Cockfoot	Enhanced shading	5	0.14		Cockfoot	Shading	1	196.439	12.5225		Cockfoot	Shading	2	0.3758
Cockfoot	Enhanced shading	6	0.18		Cockfoot	Shading	2	182.006	13.9049		Cockfoot	Shading	3	0.41328
Cockfoot	Enhanced shading	7	0.13		Cockfoot	Shading	3	213.194	14.6269		Cockfoot	Reduced shading	1	0.52464
Cockfoot	Enhanced shading	8	0.15		Cockfoot	Shading	4	197.015	14.5652		Cockfoot	Reduced shading	2	0.50188
Cockfoot	Enhanced shading	9	0.18		Cockfoot	Reduced shading	1	249.291	23.8179		Cockfoot	Reduced shading	3	0.4512
Cockfoot	Enhanced shading	10	0.17		Cockfoot	Reduced shading	2	208.908	21.5799		White clover	Enhanced shading	1	0.07464
Cockfoot	Enhanced shading	11	0.11		Cockfoot	Reduced shading	3	195.286	24.6188		White clover	Enhanced shading	2	0.05096
Cockfoot	Enhanced shading	12	0.18		Cockfoot	Reduced shading	4	201.038	23.3389		White clover	Enhanced shading	3	0.13704
Cockfoot	Shading	1	0.17		White clover	Enhanced shading	1	177.895	14.7867		White clover	Shading	1	0.04732
Cockfoot	Shading	2	0.15		White clover	Enhanced shading	2	168.269	15.2126		White clover	Shading	2	0.08536
Cockfoot	Shading	3	0.15		White clover	Enhanced shading	3	162.245	15.0326		White clover	Shading	3	0.09348
Cockfoot	Shading	4	0.15		White clover	Enhanced shading	4	174.38	15.0986		White clover	Reduced shading	1	0.1028
Cockfoot	Shading	5	0.17		White clover	Shading	1	201.031	17.9421		White clover	Reduced shading	2	0.07076
Cockfoot	Shading	6	0.16		White clover	Shading	2	194.565	17.5092		White clover	Reduced shading	3	0.11576
Cockfoot	Shading	7	0.19		White clover	Shading	3	174.074	17.0762		Lucerne	Enhanced shading	1	0.21032
Cockfoot	Shading	8	0.15		White clover	Shading	4	192.793	17.5092		Lucerne	Enhanced shading	2	0.28032
Cockfoot	Shading	9	0.16		White clover	Reduced shading	1	199.153	19.9617		Lucerne	Enhanced shading	3	0.12472
Cockfoot	Shading	10	0.15		White clover	Reduced shading	2	173.148	20.2842		Lucerne	Shading	1	0.23188
Cockfoot	Shading	11	0.14		White clover	Reduced shading	3	193.75	20.2842		Lucerne	Shading	2	0.20796
Cockfoot	Shading	12	0.16		White clover	Reduced shading	4	181.356	19.3167		Lucerne	Shading	3	0.1476
Cockfoot	Reduced shading	1	0.18		Lucerne	Enhanced shading	1	196.226	14.3667		Lucerne	Reduced shading	1	0.154
Cockfoot	Reduced shading	2	0.13		Lucerne	Enhanced shading	2	196.154	17.5548		Lucerne	Reduced shading	2	0.18524
Cockfoot	Reduced shading	3	0.14		Lucerne	Enhanced shading	3	194.34	11.1786		Lucerne	Reduced shading	3	0.30364
Cockfoot	Reduced shading	4	0.15		Lucerne	Enhanced shading	4	187.234	14.3667
Cockfoot	Reduced shading	5	0.16		Lucerne	Shading	1	188.889	15.0712
Cockfoot	Reduced shading	6	0.18		Lucerne	Shading	2	206.849	13.706
Cockfoot	Reduced shading	7	0.2		Lucerne	Shading	3	220.29	16.4364
Cockfoot	Reduced shading	8	0.2		Lucerne	Shading	4	211.538	15.0712
Cockfoot	Reduced shading	9	0.19		Lucerne	Reduced shading	1	253.846	17.5133
Cockfoot	Reduced shading	10	0.17		Lucerne	Reduced shading	2	262.5	15.9487
Cockfoot	Reduced shading	11	0.15		Lucerne	Reduced shading	3	232.812	16.8404
Cockfoot	Reduced shading	12	0.11		Lucerne	Reduced shading	4	266.129	19.7508
White clover	Enhanced shading	1	0.14
White clover	Enhanced shading	2	0.14
White clover	Enhanced shading	3	0.15
White clover	Enhanced shading	4	0.14
White clover	Enhanced shading	5	0.16
White clover	Enhanced shading	6	0.13
White clover	Enhanced shading	7	0.18
White clover	Enhanced shading	8	0.12
White clover	Enhanced shading	9	0.12
White clover	Enhanced shading	10	0.14
White clover	Enhanced shading	11	0.13
White clover	Enhanced shading	12	0.13
White clover	Shading	1	0.13
White clover	Shading	2	0.18
White clover	Shading	3	0.15
White clover	Shading	4	0.19
White clover	Shading	5	0.2
White clover	Shading	6	0.15
White clover	Shading	7	0.13
White clover	Shading	8	0.19
White clover	Shading	9	0.17
White clover	Shading	10	0.12
White clover	Shading	11	0.13
White clover	Shading	12	0.14
White clover	Reduced shading	1	0.17
White clover	Reduced shading	2	0.23
White clover	Reduced shading	3	0.2
White clover	Reduced shading	4	0.17
White clover	Reduced shading	5	0.16
White clover	Reduced shading	6	0.19
White clover	Reduced shading	7	0.2
White clover	Reduced shading	8	0.15
White clover	Reduced shading	9	0.18
White clover	Reduced shading	10	0.16
White clover	Reduced shading	11	0.14
White clover	Reduced shading	12	0.13
Lucerne	Enhanced shading	1	0.18
Lucerne	Enhanced shading	2	0.12
Lucerne	Enhanced shading	3	0.13
Lucerne	Enhanced shading	4	0.12
Lucerne	Enhanced shading	5	0.16
Lucerne	Enhanced shading	6	0.11
Lucerne	Enhanced shading	7	0.11
Lucerne	Enhanced shading	8	0.16
Lucerne	Enhanced shading	9	0.12
Lucerne	Enhanced shading	10	0.12
Lucerne	Enhanced shading	11	0.15
Lucerne	Enhanced shading	12	0.11
Lucerne	Shading	1	0.15
Lucerne	Shading	2	0.13
Lucerne	Shading	3	0.14
Lucerne	Shading	4	0.24
Lucerne	Shading	5	0.24
Lucerne	Shading	6	0.24
Lucerne	Shading	7	0.15
Lucerne	Shading	8	0.16
Lucerne	Shading	9	0.21
Lucerne	Shading	10	0.11
Lucerne	Shading	11	0.11
Lucerne	Shading	12	0.11
Lucerne	Reduced shading	1	0.17
Lucerne	Reduced shading	2	0.18
Lucerne	Reduced shading	3	0.11
Lucerne	Reduced shading	4	0.18
Lucerne	Reduced shading	5	0.2
Lucerne	Reduced shading	6	0.15
Lucerne	Reduced shading	7	0.15
Lucerne	Reduced shading	8	0.15
Lucerne	Reduced shading	9	0.14
Lucerne	Reduced shading	10	0.13
Lucerne	Reduced shading	11	0.1
Lucerne	Reduced shading	12	0.13

## Sheet: Figure 2 raw data
Species	Treatment	repeat	Pn (μmol CO2 m–2 s–1)	WUEi (μmol mmol–1)
Cockfoot	Enhanced shading	1	13.5734	2.15378
Cockfoot	Enhanced shading	2	13.5734	2.15378
Cockfoot	Enhanced shading	3	13.5786	2.1547
Cockfoot	Enhanced shading	4	13.5786	2.1547
Cockfoot	Enhanced shading	5	13.6879	2.17105
Cockfoot	Enhanced shading	6	16.37	5.32685
Cockfoot	Enhanced shading	7	16.3988	5.3456
Cockfoot	Enhanced shading	8	16.418	5.3565
Cockfoot	Enhanced shading	9	16.418	5.3565
Cockfoot	Enhanced shading	10	16.454	5.36811
Cockfoot	Enhanced shading	11	17.8757	6.33637
Cockfoot	Enhanced shading	12	17.8449	6.2964
Cockfoot	Enhanced shading	13	17.8449	6.2964
Cockfoot	Enhanced shading	14	17.8428	6.26694
Cockfoot	Enhanced shading	15	17.8311	6.23044
Cockfoot	Enhanced shading	16	25.4478	4.5945
Cockfoot	Enhanced shading	17	25.4478	4.5945
Cockfoot	Enhanced shading	18	25.4478	4.5945
Cockfoot	Enhanced shading	19	25.4721	4.5893
Cockfoot	Enhanced shading	20	25.367	4.55843
Cockfoot	Enhanced shading	21	20.5292	3.01614
Cockfoot	Enhanced shading	22	20.5292	3.01614
Cockfoot	Enhanced shading	23	20.5701	3.01409
Cockfoot	Enhanced shading	24	20.5976	3.01174
Cockfoot	Enhanced shading	25	20.7665	3.01907
Cockfoot	Enhanced shading	26	29.0646	4.9977
Cockfoot	Enhanced shading	27	29.0426	4.98747
Cockfoot	Enhanced shading	28	29.0426	4.98747
Cockfoot	Enhanced shading	29	29.0109	4.97677
Cockfoot	Enhanced shading	30	28.9914	4.96682
Cockfoot	Enhanced shading	31	26.2691	4.09975
Cockfoot	Enhanced shading	32	26.3968	4.09509
Cockfoot	Enhanced shading	33	26.538	4.09279
Cockfoot	Enhanced shading	34	26.7226	4.09668
Cockfoot	Enhanced shading	35	26.7226	4.09668
Cockfoot	Enhanced shading	36	22.4018
Cockfoot	Enhanced shading	37	22.4485
Cockfoot	Enhanced shading	38	22.4624
Cockfoot	Enhanced shading	39	22.4603
Cockfoot	Enhanced shading	40	22.4603
Cockfoot	Enhanced shading	41	16.2179	6.69791
Cockfoot	Enhanced shading	42	16.2179	6.69791
Cockfoot	Enhanced shading	43	16.1855	6.61164
Cockfoot	Enhanced shading	44	16.1393	6.52196
Cockfoot	Enhanced shading	45	16.1393	6.52196
Cockfoot	Shading	1	22.2376	5.96956
Cockfoot	Shading	2	22.2871	5.99649
Cockfoot	Shading	3	22.2871	5.99649
Cockfoot	Shading	4	22.3732	6.02673
Cockfoot	Shading	5	22.3732	6.02673
Cockfoot	Shading	6	30.0493	5.23861
Cockfoot	Shading	7	29.9929	5.27246
Cockfoot	Shading	8	29.9296	5.30971
Cockfoot	Shading	9	29.9296	5.30971
Cockfoot	Shading	10	29.8149	5.38567
Cockfoot	Shading	11	23.221	5.00736
Cockfoot	Shading	12	23.221	5.00736
Cockfoot	Shading	13	23.3211	5.01592
Cockfoot	Shading	14	23.4244	5.01929
Cockfoot	Shading	15	23.5191	5.01533
Cockfoot	Shading	16	27.1192	4.88593
Cockfoot	Shading	17	27.1293	4.88793
Cockfoot	Shading	18	27.1293	4.88793
Cockfoot	Shading	19	27.1325	4.88949
Cockfoot	Shading	20	27.1519	4.8938
Cockfoot	Shading	21	24.7602	3.45052
Cockfoot	Shading	22	24.7602	3.45052
Cockfoot	Shading	23	24.7824	3.44775
Cockfoot	Shading	24	24.7824	3.44775
Cockfoot	Shading	25	24.753	3.43783
Cockfoot	Shading	26	23.454	8.05555
Cockfoot	Shading	27	23.454	8.05555
Cockfoot	Shading	28	23.4503	8.06985
Cockfoot	Shading	29	23.5003	8.10737
Cockfoot	Shading	30	23.5282	8.13995
Cockfoot	Shading	31	17.8445
Cockfoot	Shading	32	17.8445
Cockfoot	Shading	33	17.8111
Cockfoot	Shading	34	17.8708
Cockfoot	Shading	35	17.8708
Cockfoot	Shading	36	20.1995	7.54227
Cockfoot	Shading	37	20.2337	7.58379
Cockfoot	Shading	38	20.2337	7.58379
Cockfoot	Shading	39	20.2337	7.58379
Cockfoot	Shading	40	20.3398	7.54047
Cockfoot	Shading	41	25.9748	5.84243
Cockfoot	Shading	42	26.0091	5.8509
Cockfoot	Shading	43	26.0091	5.8509
Cockfoot	Shading	44	25.9955	5.85534
Cockfoot	Shading	45	25.984	5.86503
Cockfoot	Reduced shading	1	22.832	10.2981
Cockfoot	Reduced shading	2	22.7863	10.1182
Cockfoot	Reduced shading	3	22.7863	10.1182
Cockfoot	Reduced shading	4	22.7391	9.94095
Cockfoot	Reduced shading	5	22.7391	9.94095
Cockfoot	Reduced shading	6	16.7995
Cockfoot	Reduced shading	7	16.7995
Cockfoot	Reduced shading	8	16.7349
Cockfoot	Reduced shading	9	16.7237
Cockfoot	Reduced shading	10	16.7237
Cockfoot	Reduced shading	11	17.8059	11.221
Cockfoot	Reduced shading	12	17.7705	10.7289
Cockfoot	Reduced shading	13	17.7476	10.2868
Cockfoot	Reduced shading	14	17.7404	9.90374
Cockfoot	Reduced shading	15	17.7404	9.90374
Cockfoot	Reduced shading	16	18.7747	5.3398
Cockfoot	Reduced shading	17	18.7747	5.3398
Cockfoot	Reduced shading	18	18.484	5.26708
Cockfoot	Reduced shading	19	18.1967	5.21117
Cockfoot	Reduced shading	20	17.9034	5.15434
Cockfoot	Reduced shading	21	22.8812	12.0436
Cockfoot	Reduced shading	22	23.1465	12.9828
Cockfoot	Reduced shading	23	23.1465	12.9828
Cockfoot	Reduced shading	24	23.4951	14.0294
Cockfoot	Reduced shading	25	23.9345	15.1678
Cockfoot	Reduced shading	26	32.0584	4.62549
Cockfoot	Reduced shading	27	31.9578	4.58404
Cockfoot	Reduced shading	28	31.9578	4.58404
Cockfoot	Reduced shading	29	31.8962	4.55625
Cockfoot	Reduced shading	30	31.8962	4.55625
Cockfoot	Reduced shading	31	26.0866	6.46185
Cockfoot	Reduced shading	32	26.0648	6.45844
Cockfoot	Reduced shading	33	26.0648	6.45844
Cockfoot	Reduced shading	34	26.0648	6.45844
Cockfoot	Reduced shading	35	26.0427	6.44966
Cockfoot	Reduced shading	36	21.4739
Cockfoot	Reduced shading	37	21.5305
Cockfoot	Reduced shading	38	21.5311
Cockfoot	Reduced shading	39	21.4605
Cockfoot	Reduced shading	40	21.4783
Cockfoot	Reduced shading	41	25.212	11.0713
Cockfoot	Reduced shading	42	25.2283	11.0572
Cockfoot	Reduced shading	43	25.2712	11.0556
Cockfoot	Reduced shading	44	25.2712	11.0556
Cockfoot	Reduced shading	45	25.315	11.061
White clover	Enhanced shading	1	10.3052	1.60895
White clover	Enhanced shading	2	10.3052	1.60895
White clover	Enhanced shading	3	10.2678	1.60037
White clover	Enhanced shading	4	10.2678	1.60037
White clover	Enhanced shading	5	10.2643	1.59449
White clover	Enhanced shading	6	6.82524	0.965298
White clover	Enhanced shading	7	6.82524	0.965298
White clover	Enhanced shading	8	6.85518	0.969919
White clover	Enhanced shading	9	6.86985	0.972101
White clover	Enhanced shading	10	6.8407	0.968508
White clover	Enhanced shading	11	14.0005	1.60192
White clover	Enhanced shading	12	14.0432	1.60569
White clover	Enhanced shading	13	13.9663	1.59506
White clover	Enhanced shading	14	14.0157	1.59944
White clover	Enhanced shading	15	14.0157	1.59944
White clover	Enhanced shading	16	20.3744
White clover	Enhanced shading	17	20.3477
White clover	Enhanced shading	18	20.3637
White clover	Enhanced shading	19	20.3655
White clover	Enhanced shading	20	20.3655
White clover	Enhanced shading	21	23.363	4.66206
White clover	Enhanced shading	22	23.3815	4.60535
White clover	Enhanced shading	23	23.3815	4.60535
White clover	Enhanced shading	24	23.4686	4.56455
White clover	Enhanced shading	25	23.4686	4.56455
White clover	Enhanced shading	26	30.002	10.8915
White clover	Enhanced shading	27	30.002	10.8915
White clover	Enhanced shading	28	30.0589	10.7214
White clover	Enhanced shading	29	30.0589	10.7214
White clover	Enhanced shading	30	30.1852	10.5902
White clover	Enhanced shading	31	27.9504	5.72443
White clover	Enhanced shading	32	27.8806	5.68446
White clover	Enhanced shading	33	27.8806	5.68446
White clover	Enhanced shading	34	27.8496	5.65251
White clover	Enhanced shading	35	27.4644	5.48617
White clover	Enhanced shading	36	20.7073	3.5979
White clover	Enhanced shading	37	20.5667	3.56029
White clover	Enhanced shading	38	20.4747	3.52538
White clover	Enhanced shading	39	20.4295	3.49087
White clover	Enhanced shading	40	20.4295	3.49087
White clover	Enhanced shading	41	19.3079	12.0445
White clover	Enhanced shading	42	19.3079	12.0445
White clover	Enhanced shading	43	19.3079	12.0445
White clover	Enhanced shading	44	19.2834	11.6267
White clover	Enhanced shading	45	19.2993	11.2447
White clover	Shading	1	9.20486	1.23609
White clover	Shading	2	9.20486	1.23609
White clover	Shading	3	9.20211	1.23571
White clover	Shading	4	9.20211	1.23571
White clover	Shading	5	9.20066	1.23546
White clover	Shading	6	10.2986	1.39102
White clover	Shading	7	10.2907	1.38717
White clover	Shading	8	10.3263	1.389
White clover	Shading	9	10.3263	1.389
White clover	Shading	10	10.3437	1.38857
White clover	Shading	11	29.3256	1.59178
White clover	Shading	12	29.3256	1.59178
White clover	Shading	13	29.3256	1.59178
White clover	Shading	14	29.3985	1.59308
White clover	Shading	15	29.371	1.58962
White clover	Shading	16	26.6738	2.90531
White clover	Shading	17	26.6738	2.90531
White clover	Shading	18	26.8866	2.91791
White clover	Shading	19	26.8866	2.91791
White clover	Shading	20	27.341	2.94636
White clover	Shading	21	23.53	2.95902
White clover	Shading	22	23.6086	2.95646
White clover	Shading	23	23.6086	2.95646
White clover	Shading	24	23.6685	2.95202
White clover	Shading	25	23.6685	2.95202
White clover	Shading	26	31.3326	4.15888
White clover	Shading	27	31.3767	4.14724
White clover	Shading	28	31.455	4.13804
White clover	Shading	29	31.455	4.13804
White clover	Shading	30	31.5323	4.13054
White clover	Shading	31	14.8724	3.55648
White clover	Shading	32	14.8724	3.55648
White clover	Shading	33	14.8617	3.52437
White clover	Shading	34	14.8617	3.52437
White clover	Shading	35	14.8205	3.4817
White clover	Shading	36	34.0968	4.00526
White clover	Shading	37	34.228	4.02037
White clover	Shading	38	34.228	4.02037
White clover	Shading	39	34.4002	4.04241
White clover	Shading	40	34.4002	4.04241
White clover	Shading	41	29.7573	4.37801
White clover	Shading	42	29.7618	4.34398
White clover	Shading	43	29.656	4.28334
White clover	Shading	44	29.5941	4.21841
White clover	Shading	45	29.5081	4.14119
White clover	Reduced shading	1	27.6966	2.60058
White clover	Reduced shading	2	27.6966	2.60058
White clover	Reduced shading	3	27.6399	2.58453
White clover	Reduced shading	4	27.6399	2.58453
White clover	Reduced shading	5	27.6	2.56929
White clover	Reduced shading	6	27.4449	2.75805
White clover	Reduced shading	7	27.4757	2.75544
White clover	Reduced shading	8	27.4757	2.75544
White clover	Reduced shading	9	27.5701	2.75872
White clover	Reduced shading	10	27.6454	2.76081
White clover	Reduced shading	11	17.8127	3.66663
White clover	Reduced shading	12	17.8104	3.64229
White clover	Reduced shading	13	17.8104	3.64229
White clover	Reduced shading	14	17.7977	3.62005
White clover	Reduced shading	15	17.8133	3.60339
White clover	Reduced shading	16	44.6951	4.46367
White clover	Reduced shading	17	44.9397	4.4396
White clover	Reduced shading	18	45.2374	4.42045
White clover	Reduced shading	19	45.2374	4.42045
White clover	Reduced shading	20	45.2374	4.42045
White clover	Reduced shading	21	41.2304	4.35185
White clover	Reduced shading	22	41.3088	4.34738
White clover	Reduced shading	23	41.3088	4.34738
White clover	Reduced shading	24	41.3589	4.33985
White clover	Reduced shading	25	41.3589	4.33985
White clover	Reduced shading	26	37.8563	4.6331
White clover	Reduced shading	27	37.9138	4.61899
White clover	Reduced shading	28	37.9138	4.61899
White clover	Reduced shading	29	37.9816	4.60671
White clover	Reduced shading	30	37.9816	4.60671
White clover	Reduced shading	31	33.4714	5.0851
White clover	Reduced shading	32	33.5517	5.02451
White clover	Reduced shading	33	33.5517	5.02451
White clover	Reduced shading	34	33.6664	4.97381
White clover	Reduced shading	35	33.6664	4.97381
White clover	Reduced shading	36	34.0092
White clover	Reduced shading	37	34.045
White clover	Reduced shading	38	34.1429
White clover	Reduced shading	39	34.1429
White clover	Reduced shading	40	34.1691
White clover	Reduced shading	41	33.4352	8.89979
White clover	Reduced shading	42	33.4536	8.88154
White clover	Reduced shading	43	33.4486	8.86145
White clover	Reduced shading	44	33.4486	8.86145
White clover	Reduced shading	45	33.5145	8.84651
Lucerne	Enhanced shading	1	28.5101	3.57511
Lucerne	Enhanced shading	2	28.5055	3.56976
Lucerne	Enhanced shading	3	28.5129	3.56595
Lucerne	Enhanced shading	4	28.515	3.56169
Lucerne	Enhanced shading	5	28.5339	3.56003
Lucerne	Enhanced shading	6	19.8392	8.09368
Lucerne	Enhanced shading	7	19.8664	8.08022
Lucerne	Enhanced shading	8	19.8864	8.06539
Lucerne	Enhanced shading	9	19.8864	8.06539
Lucerne	Enhanced shading	10	19.9262	8.05377
Lucerne	Enhanced shading	11	28.1402	4.27439
Lucerne	Enhanced shading	12	28.1544	4.26697
Lucerne	Enhanced shading	13	28.1544	4.26697
Lucerne	Enhanced shading	14	28.1678	4.25962
Lucerne	Enhanced shading	15	28.1544	4.24874
Lucerne	Enhanced shading	16	10.0381	1.72135
Lucerne	Enhanced shading	17	10.0658	1.71995
Lucerne	Enhanced shading	18	10.0658	1.71995
Lucerne	Enhanced shading	19	10.0483	1.71126
Lucerne	Enhanced shading	20	10.061	1.70776
Lucerne	Enhanced shading	21	12.4962	3.05046
Lucerne	Enhanced shading	22	12.4962	3.05046
Lucerne	Enhanced shading	23	12.4962	3.05046
Lucerne	Enhanced shading	24	12.518	3.04943
Lucerne	Enhanced shading	25	12.5569	3.05244
Lucerne	Enhanced shading	26	9.48286	2.50178
Lucerne	Enhanced shading	27	9.48286	2.50178
Lucerne	Enhanced shading	28	9.52586	2.51646
Lucerne	Enhanced shading	29	9.56344	2.53054
Lucerne	Enhanced shading	30	9.60813	2.54642
Lucerne	Enhanced shading	31	13.6678	6.47264
Lucerne	Enhanced shading	32	13.6435	6.0362
Lucerne	Enhanced shading	33	13.7011	5.7183
Lucerne	Enhanced shading	34	13.7987	5.47928
Lucerne	Enhanced shading	35	13.9153	5.3041
Lucerne	Enhanced shading	36	20.3643	5.2615
Lucerne	Enhanced shading	37	20.5493	5.29914
Lucerne	Enhanced shading	38	20.6983	5.28844
Lucerne	Enhanced shading	39	20.8001	5.24009
Lucerne	Enhanced shading	40	20.8813	5.16864
Lucerne	Enhanced shading	41	17.6505	3.00252
Lucerne	Enhanced shading	42	19.5135	3.28306
Lucerne	Enhanced shading	43	19.5135	3.28306
Lucerne	Enhanced shading	44	21.7104	3.62017
Lucerne	Enhanced shading	45	21.7104	3.62017
Lucerne	Shading	1	31.1102	2.58089
Lucerne	Shading	2	30.9649	2.57756
Lucerne	Shading	3	30.9649	2.57756
Lucerne	Shading	4	30.8208	2.57338
Lucerne	Shading	5	30.8208	2.57338
Lucerne	Shading	6	28.2868	5.86451
Lucerne	Shading	7	28.3325	5.75361
Lucerne	Shading	8	28.3325	5.75361
Lucerne	Shading	9	28.4024	5.65734
Lucerne	Shading	10	28.4585	5.56813
Lucerne	Shading	11	26.8872	3.38142
Lucerne	Shading	12	26.9235	3.36569
Lucerne	Shading	13	26.9707	3.35287
Lucerne	Shading	14	27.0321	3.34415
Lucerne	Shading	15	27.0321	3.34415
Lucerne	Shading	16	14.303	3.3614
Lucerne	Shading	17	14.303	3.3614
Lucerne	Shading	18	13.7277	3.16464
Lucerne	Shading	19	13.7277	3.16464
Lucerne	Shading	20	13.3854	3.06268
Lucerne	Shading	21	18.1262	2.95473
Lucerne	Shading	22	18.2965	2.9677
Lucerne	Shading	23	18.5135	2.98892
Lucerne	Shading	24	18.5135	2.98892
Lucerne	Shading	25	18.7003	3.00586
Lucerne	Shading	26	15.9499	3.30808
Lucerne	Shading	27	15.9499	3.30808
Lucerne	Shading	28	15.9499	3.30808
Lucerne	Shading	29	16.0198	3.29996
Lucerne	Shading	30	16.1383	3.30249
Lucerne	Shading	31	17.2825	4.23791
Lucerne	Shading	32	17.2825	4.23791
Lucerne	Shading	33	17.2825	4.23791
Lucerne	Shading	34	17.3275	4.13192
Lucerne	Shading	35	17.399	4.0417
Lucerne	Shading	36	22.905	8.22824
Lucerne	Shading	37	22.905	8.22824
Lucerne	Shading	38	22.905	8.22824
Lucerne	Shading	39	22.9561	7.9253
Lucerne	Shading	40	22.9859	7.63711
Lucerne	Shading	41	18.0237	3.50295
Lucerne	Shading	42	18.0237	3.50295
Lucerne	Shading	43	18.0237	3.50295
Lucerne	Shading	44	17.9731	3.45675
Lucerne	Shading	45	17.8951	3.40667
Lucerne	Reduced shading	1	25.7638	11.7881
Lucerne	Reduced shading	2	25.6387	11.6675
Lucerne	Reduced shading	3	25.4554	11.5306
Lucerne	Reduced shading	4	25.4554	11.5306
Lucerne	Reduced shading	5	25.3072	11.41
Lucerne	Reduced shading	6	39.3	5.96657
Lucerne	Reduced shading	7	39.2604	5.94857
Lucerne	Reduced shading	8	39.2253	5.93342
Lucerne	Reduced shading	9	39.2253	5.93342
Lucerne	Reduced shading	10	39.2171	5.92017
Lucerne	Reduced shading	11	37.1478	5.96898
Lucerne	Reduced shading	12	37.1531	5.96201
Lucerne	Reduced shading	13	37.1531	5.96201
Lucerne	Reduced shading	14	37.1624	5.9571
Lucerne	Reduced shading	15	37.1926	5.95409
Lucerne	Reduced shading	16	31.4955	3.49145
Lucerne	Reduced shading	17	31.5719	3.48515
Lucerne	Reduced shading	18	31.5719	3.48515
Lucerne	Reduced shading	19	31.6461	3.47979
Lucerne	Reduced shading	20	31.6461	3.47979
Lucerne	Reduced shading	21	29.6681	3.49494
Lucerne	Reduced shading	22	29.7528	3.49118
Lucerne	Reduced shading	23	29.7528	3.49118
Lucerne	Reduced shading	24	29.7528	3.49118
Lucerne	Reduced shading	25	29.8266	3.48783
Lucerne	Reduced shading	26	32.474	3.76984
Lucerne	Reduced shading	27	32.474	3.76984
Lucerne	Reduced shading	28	32.4628	3.75739
Lucerne	Reduced shading	29	32.4628	3.75739
Lucerne	Reduced shading	30	32.4848	3.74931
Lucerne	Reduced shading	31	29.7287	6.57161
Lucerne	Reduced shading	32	29.7193	6.54637
Lucerne	Reduced shading	33	29.758	6.52849
Lucerne	Reduced shading	34	29.7809	6.50757
Lucerne	Reduced shading	35	29.8446	6.49789
Lucerne	Reduced shading	36	33.5652	5.42466
Lucerne	Reduced shading	37	33.5271	5.40171
Lucerne	Reduced shading	38	33.4947	5.37684
Lucerne	Reduced shading	39	33.4634	5.35795
Lucerne	Reduced shading	40	33.4225	5.33766
Lucerne	Reduced shading	41	21.8109	5.99886
Lucerne	Reduced shading	42	21.886	5.98654
Lucerne	Reduced shading	43	21.886	5.98654
Lucerne	Reduced shading	44	21.886	5.98654
Lucerne	Reduced shading	45	21.9702	5.98223

## Sheet: Figure 3 raw data
Species	Treatment	repeat	Chlorophyll a (mg g-1)	Chlorophyll b (mg g–1)	Chlorophyll a+b (mg g–1)	Chlorophyll a/b
Cockfoot	Enhanced shading	1	2.48979	1.59806	4.08786	1.558
Cockfoot	Enhanced shading	2	2.52687	1.69969	4.22656	1.48666
Cockfoot	Enhanced shading	3	2.52356	1.92347	4.44703	1.31198
Cockfoot	Enhanced shading	4	2.50232	1.7246	4.22692	1.45096
Cockfoot	Enhanced shading	5	2.51095	1.83726	4.34821	1.36668
Cockfoot	Enhanced shading	6	2.5029	1.9059	4.40879	1.31324
Cockfoot	Enhanced shading	7	2.51318	1.75245	4.26564	1.43409
Cockfoot	Enhanced shading	8	2.62127	1.78779	4.40906	1.46621
Cockfoot	Enhanced shading	9	0.249928	0.174683	0.424611	1.43075
Cockfoot	Enhanced shading	10	2.49748	1.62456	4.12204	1.53733
Cockfoot	Enhanced shading	11	2.48922	1.46875	3.95797	1.69479
Cockfoot	Enhanced shading	12	2.47772	1.48874	3.96646	1.66431
Cockfoot	Shading	1	2.74847	0.999844	3.74831	2.7489
Cockfoot	Shading	2	2.65214	0.923527	3.57567	2.87175
Cockfoot	Shading	3	2.45079	2.72531	5.1761	0.899271
Cockfoot	Shading	4	2.50098	1.45984	3.96082	1.71319
Cockfoot	Shading	5	2.51334	1.71964	4.23298	1.46155
Cockfoot	Shading	6	2.49116	1.68015	4.17131	1.48271
Cockfoot	Shading	7	2.49567	2.08357	4.57924	1.19779
Cockfoot	Shading	8	2.45981	2.21551	4.67532	1.11027
Cockfoot	Shading	9	2.48265	1.94203	4.42467	1.27838
Cockfoot	Shading	10	2.68214	1.51137	4.19351	1.77464
Cockfoot	Shading	11	2.48108	1.74149	4.22257	1.42469
Cockfoot	Shading	12	2.48527	1.89734	4.38262	1.30987
Cockfoot	Reduced shading	1	2.49977	1.92675	4.42652	1.2974
Cockfoot	Reduced shading	2	2.4942	1.75416	4.24835	1.42188
Cockfoot	Reduced shading	3	2.51281	1.69911	4.21193	1.4789
Cockfoot	Reduced shading	4	2.50267	1.64176	4.14443	1.52438
Cockfoot	Reduced shading	5	2.49677	1.82535	4.32212	1.36783
Cockfoot	Reduced shading	6	2.49009	1.66397	4.15406	1.49648
Cockfoot	Reduced shading	7	2.40654	1.34047	3.74701	1.79529
Cockfoot	Reduced shading	8	2.37966	1.19828	3.57794	1.98589
Cockfoot	Reduced shading	9	2.4576	1.56129	4.01889	1.57409
Cockfoot	Reduced shading	10	2.47874	1.76223	4.24096	1.40659
Cockfoot	Reduced shading	11	2.46637	1.90149	4.36787	1.29707
Cockfoot	Reduced shading	12	2.50767	1.83954	4.34721	1.36321
White clover	Enhanced shading	1	2.40432	1.08437	3.48869	2.21726
White clover	Enhanced shading	2	2.38655	1.05963	3.44618	2.25225
White clover	Enhanced shading	3	2.39058	1.07796	3.46854	2.21769
White clover	Enhanced shading	4	1.71193	0.555492	2.26742	3.08182
White clover	Enhanced shading	5	1.67474	0.562063	2.2368	2.97962
White clover	Enhanced shading	6	1.63277	0.511323	2.14409	3.19322
White clover	Enhanced shading	7	2.14536	0.788531	2.93389	2.72071
White clover	Enhanced shading	8	2.15968	0.748114	2.9078	2.88683
White clover	Enhanced shading	9	2.09459	0.74417	2.83876	2.81467
White clover	Enhanced shading	10	2.15817	0.971037	3.12921	2.22254
White clover	Enhanced shading	11	2.19094	0.83387	3.02481	2.62743
White clover	Enhanced shading	12	2.14643	0.855136	3.00156	2.51004
White clover	Shading	1	1.88103	0.596259	2.47729	3.15471
White clover	Shading	2	2.26617	0.840775	3.10694	2.69533
White clover	Shading	3	2.11736	0.743231	2.86059	2.84885
White clover	Shading	4	1.2842	0.417074	1.70127	3.07907
White clover	Shading	5	1.35973	0.393681	1.75341	3.45389
White clover	Shading	6	1.29159	0.406474	1.69806	3.17755
White clover	Shading	7	2.09931	0.74582	2.84513	2.81477
White clover	Shading	8	2.0128	0.696827	2.70963	2.88853
White clover	Shading	9	2.12241	0.732278	2.85469	2.89837
White clover	Shading	10	2.18782	0.827896	3.01572	2.64263
White clover	Shading	11	2.22	0.899294	3.11929	2.4686
White clover	Shading	12	2.14916	0.804913	2.95407	2.67005
White clover	Reduced shading	1	1.36864	0.395285	1.76392	3.4624
White clover	Reduced shading	2	1.4808	0.44851	1.92931	3.30161
White clover	Reduced shading	3	1.77141	0.566959	2.33837	3.1244
White clover	Reduced shading	4	1.60452	0.487696	2.09222	3.29001
White clover	Reduced shading	5	1.71003	0.547902	2.25794	3.12106
White clover	Reduced shading	6	1.54687	0.49545	2.04232	3.12216
White clover	Reduced shading	7	1.81779	0.597947	2.41573	3.04005
White clover	Reduced shading	8	1.95878	0.556518	2.51529	3.5197
White clover	Reduced shading	9	1.95626	0.671973	2.62823	2.91122
White clover	Reduced shading	10	1.61113	0.556569	2.1677	2.89476
White clover	Reduced shading	11	2.07695	0.772162	2.84912	2.68979
White clover	Reduced shading	12	1.65594	0.549553	2.20549	3.01324
Lucerne	Enhanced shading	1	2.37146	1.05224	3.4237	2.25372
Lucerne	Enhanced shading	2	2.33072	1.01265	3.34337	2.30161
Lucerne	Enhanced shading	3	2.38844	1.08884	3.47728	2.19357
Lucerne	Enhanced shading	4	2.40002	1.15047	3.55049	2.08612
Lucerne	Enhanced shading	5	2.46508	1.25972	3.7248	1.95684
Lucerne	Enhanced shading	6	2.48096	1.29348	3.77444	1.91806
Lucerne	Enhanced shading	7	2.38263	1.08159	3.46423	2.20289
Lucerne	Enhanced shading	8	2.37128	1.08405	3.45533	2.18743
Lucerne	Enhanced shading	9	2.47414	1.32218	3.79632	1.87126
Lucerne	Enhanced shading	10	2.43506	1.21217	3.64723	2.00885
Lucerne	Enhanced shading	11	2.39942	1.08993	3.48934	2.20145
Lucerne	Enhanced shading	12	2.40036	1.02536	3.42571	2.34099
Lucerne	Shading	1	2.43116	1.1691	3.60026	2.07952
Lucerne	Shading	2	2.3907	1.04324	3.43394	2.29161
Lucerne	Shading	3	2.46719	1.31165	3.77885	1.88098
Lucerne	Shading	4	2.08419	0.739601	2.82379	2.81799
Lucerne	Shading	5	2.09939	0.76832	2.86771	2.73244
Lucerne	Shading	6	2.11575	0.74247	2.85822	2.84961
Lucerne	Shading	7	2.38984	1.03307	3.42291	2.31335
Lucerne	Shading	8	2.46212	0.994712	3.45683	2.47521
Lucerne	Shading	9	2.28058	0.9849	3.26548	2.31555
Lucerne	Shading	10	2.3546	1.27221	3.62681	1.85079
Lucerne	Shading	11	2.44866	1.21078	3.65944	2.02238
Lucerne	Shading	12	2.44796	1.29899	3.74695	1.8845
Lucerne	Reduced shading	1	2.3832	1.07529	3.45849	2.21635
Lucerne	Reduced shading	2	2.4502	1.20114	3.65134	2.0399
Lucerne	Reduced shading	3	2.40425	1.12468	3.52893	2.13771
Lucerne	Reduced shading	4	2.34441	1.06465	3.40907	2.20204
Lucerne	Reduced shading	5	2.30462	0.920676	3.2253	2.50319
Lucerne	Reduced shading	6	2.29919	0.91648	3.21567	2.50872
Lucerne	Reduced shading	7	2.35635	1.0764	3.43275	2.18911
Lucerne	Reduced shading	8	2.48373	1.33008	3.81381	1.86736
Lucerne	Reduced shading	9	2.46484	1.25101	3.71585	1.97028
Lucerne	Reduced shading	10	2.43349	1.23672	3.67021	1.9677
Lucerne	Reduced shading	11	2.42645	1.07183	3.49829	2.26383
Lucerne	Reduced shading	12	2.45353	1.34324	3.79677	1.82658

## Sheet: Figure 4 raw data
Species	Treatment	repeat	Fv/Fm	PhiPS2	qP	NPQ
Cockfoot	Enhanced shading	1	0.817341	0.19171	0.383031	0.520391
Cockfoot	Enhanced shading	2	0.837997	0.187879	0.383999	0.511624
Cockfoot	Enhanced shading	3	0.827669	0.189794	0.383515	0.516008
Cockfoot	Shading	1	0.828672	0.221571	0.44304	0.510407
Cockfoot	Shading	2	0.810068	0.195468	0.400581	1.02636
Cockfoot	Shading	3	0.81937	0.20852	0.421811	0.768384
Cockfoot	Reduced shading	1	0.810445	0.165967	0.33729	0.891316
Cockfoot	Reduced shading	2	0.808472	0.181765	0.365265	0.921702
Cockfoot	Reduced shading	3	0.809458	0.173866	0.351277	0.906509
White clover	Enhanced shading	1	0.830252	0.260461	0.50245	1.30007
White clover	Enhanced shading	2	0.831824	0.216028	0.441661	1.27226
White clover	Enhanced shading	3	0.831038	0.238245	0.472055	1.28616
White clover	Shading	1	0.832259	0.240276	0.482043	1.31314
White clover	Shading	2	0.829115	0.240276	0.482043	2.1162
White clover	Shading	3	0.830687	0.240276	0.482043	1.71467
White clover	Reduced shading	1	0.833359	0.230097	0.453538	1.31124
White clover	Reduced shading	2	0.831875	0.205094	0.418402	0.810363
White clover	Reduced shading	3	0.832617	0.217596	0.43597	1.0608
Lucerne	Enhanced shading	1	0.815577	0.207795	0.436368	2.06747
Lucerne	Enhanced shading	2	0.814609	0.162986	0.309048	2.41912
Lucerne	Enhanced shading	3	0.815093	0.185391	0.372708	2.2433
Lucerne	Shading	1	0.812585	0.22598	0.452407	1.85332
Lucerne	Shading	2	0.809539	0.170003	0.385181	1.77297
Lucerne	Shading	3	0.811062	0.197991	0.418794	1.81314
Lucerne	Reduced shading	1	0.823614	0.240035	0.471843	1.95417
Lucerne	Reduced shading	2	0.818746	0.238751	0.482391	2.02454
Lucerne	Reduced shading	3	0.82118	0.239393	0.477117	1.98935

## Sheet: Table 2 raw data
								Cocksfoot
								Treatments	Qapp (μmol mol–1)	Amax (μmol m–2s–1)	Rd (μmol m–2s–1)	LCP (μmol m–2s–1)	LSP (μmol m–2s–1)
Species	Par	Pn (Reduced shading)	Pn (Enhanced shading)	Pn (Shading)				Reduced shading	0.094	25.544	1.662	19.2771	3653.72
Cocksfoot	1500	19.3229	13.9895	13.7068				Enhanced shading	0.053	17.533	0.741	14.4898	3322.24
Cocksfoot	1200	18.3387	13.4751	13.1495				Shading	0.083	16.869	1.469	19.054	3986.05
Cocksfoot	1000	17.8793	12.9591	12.9591
Cocksfoot	800	16.8225	12.0687	12.6919
Cocksfoot	500	14.0638	10.2234	11.1194
Cocksfoot	200	8.53922	6.12344	7.43964
Cocksfoot	150	6.77541	5.16924	5.94175
Cocksfoot	100	5.22947	3.47975	4.30671
Cocksfoot	50	2.14445	1.4098	1.78001
Cocksfoot	20	-0.0856096	-0.0178247	0.318966
Cocksfoot	10	-0.513676	0.2083	-0.0775125
Cocksfoot	0	-1.78885	-0.824567	-2.04014
								Lucerne
Species	Par	Pn (Reduced shading)	Pn (Enhanced shading)	Pn (Shading)				Treatments	Qapp (μmol mol–1)	Amax (μmol m–2s–1)	Rd (μmol m–2s–1)	LCP (μmol m–2s–1)	LSP (μmol m–2s–1)
Lucerne	1500	24.2537	18.6953	18.9219				Reduced shading	0.063	26.184	0.912	14.5161	3431.54
Lucerne	1200	25.0854	18.6604	18.0193				Enhanced shading	0.071	21.474	0.785	11.1765	3218.46
Lucerne	1000	23.2505	19.4287	18.157				Shading	0.061	19.987	0.231	3.83333	2765.77
Lucerne	800	23.4943	17.5618	18.8001
Lucerne	500	21.1358	16.3197	16.4427
Lucerne	200	11.0468	9.38391	9.28922
Lucerne	150	7.75427	7.63828	7.8718
Lucerne	100	5.34147	6.21593	6.03873
Lucerne	50	2.23229	2.96729	3.70626
Lucerne	20	0.614156	0.573264	-0.141011
Lucerne	10	0.0720628	-0.296825	0.743833
Lucerne	0	-1.48238	-0.968691	-0.477412
								White clover
Species	Par	Pn (Reduced shading)	Pn (Enhanced shading)	Pn (Shading)				Treatments	Qapp (μmol mol–1)	Amax (μmol m–2s–1)	Rd (μmol m–2s–1)	LCP (μmol m–2s–1)	LSP (μmol m–2s–1)
White clover	1500	16.6465	16.6071	16.3988				Reduced shading	0.075	20.351	2.116	28.280.543	10391.2
White clover	1200	17.5552	16.7829	16.9589				Enhanced shading	0.071	18.901	0.778	11.1765	3466.55
White clover	1000	18.6213	16.6719	17.179				Shading	0.064	18.746	0.915	14.5161	3799.09
White clover	800	18.5081	16.049	16.4356
White clover	500	17.2743	14.5236	14.7011
White clover	200	10.7184	9.27201	9.37961
White clover	150	8.57906	7.71285	7.34769
White clover	100	5.93894	5.40823	5.06342
White clover	50	1.44366	2.48582	2.27101
White clover	20	-0.199599	1.1815	0.3978
White clover	10	-1.23281	-0.180058	-0.416645
White clover	0	-2.81355	-1.14853	-0.951317
